# Supplementary material for: Analyzing Kernel Matrices for the Identification of Differentially Expressed Genes
Source: PLoS One. 2013 Dec 9;8(12):e81683. doi: 10.1371/journal.pone.0081683 (PMC3857896; doi:10.1371/journal.pone.0081683)
Supplement: Additional File S1 — The three microarray datasets (PROSTATE, COLON, and LEU) in MATLAB format which were used in this work. (ZIP) [file pone.0081683.s001.zip]

Archive with 4 entries (3 files):
- datasets/
- datasets/colon.mat
- datasets/leu.mat
- datasets/prostate.mat
